# Supplementary material for: Andrographolide Inhibits Biofilm and Virulence in Listeria monocytogenes as a Quorum-Sensing Inhibitor
Source: Molecules. 2022 May 18;27(10):3234. doi: 10.3390/molecules27103234 (PMC9145827; doi:10.3390/molecules27103234)
Supplement: Supplementary file 1 [file molecules-27-03234-s001.zip]

Archive with 1 entries (1 files):
- molecules-1722332-supplementary.pdf
